# Supplementary material for: Influence of FOXP3 rs2280883 and rs3761548 Variants on IL-10 and TGF-β1 Serum Levels and Plaque Psoriasis Risk in the Mexican Population
Source: Int J Mol Sci. 2025 Feb 20;26(5):1789. doi: 10.3390/ijms26051789 (PMC11898888; doi:10.3390/ijms26051789)
Supplement: Supplementary file 1 [file ijms-26-01789-s001.zip]

Archive with 1 entries (1 files):
- ijms-3471635-supplementary.pdf
